# Supplementary material for: HIV-1–infected T cell clones are shared across cerebrospinal fluid and blood during ART
Source: JCI Insight. 2024 Apr 8;9(7):e176208. doi: 10.1172/jci.insight.176208 (PMC11128194; doi:10.1172/jci.insight.176208)
Supplement: Supporting data values [file jciinsight-9-176208-s081.xlsx]

## Sheet: Fig 2D
Donor	Timepoint	Tissue	Proportion
P1	pre ART	BLD	0.00278552
P1	pre ART	CSF	0.0123023
P1	on ART (v2)	BLD	0
P1	on ART (v2)	CSF	0.000600601
P1	on ART (v3)	BLD	0
P1	on ART (v3)	CSF	0.00182815
P1	on ART (v4)	BLD	0
P1	on ART (v4)	CSF	0

## Sheet: Fig 2E
Donor	Tissue	Proportion
P2	BLD	0
P2	CSF	0
P3	BLD	0.000481928
P3	CSF	0.000790028
P4	BLD	0
P4	CSF	0.00055142
P5	BLD	0
P5	CSF	0.000723589
P6	BLD	0
P6	CSF	0
P7	BLD	0
P7	CSF	0
P8	BLD	0.00156617
P8	CSF	0.000443853

## Sheet: Fig 2F
	p_val	avg_log2FC	pct.1	pct.2	p_val_adj
IFI27	4.95467e-07	1.67715	0.706	0.235	0.015195
RGS16	4.61787e-12	0.492553	0.294	0.035	1.41621e-07
AC104389.4	3.18702e-09	0.347872	0.235	0.016	9.77394e-05
AL390957.1	3.27143e-09	0.343895	0.176	0.018	0.000100328

## Sheet: Fig 2G
	p_val	avg_log2FC	pct.1	pct.2	p_val_adj
K03455	5.92454e-114	1.75489	1	0	1.81694e-109
NUP210	1.27091e-06	0.507311	0.625	0.229	0.0389763
C19orf12	2.12627e-07	0.427825	0.5	0.106	0.00652084
KLHL5	1.21199e-06	0.3848	0.5	0.127	0.0371694
JHY	1.47197e-07	0.343376	0.312	0.033	0.00451424
NDRG2	2.96089e-07	0.286816	0.25	0.024	0.00908046

## Sheet: Fig 3A
donor	MH index mean	MH index standard deviation
C1	0.566213	0.0187376
C2	0.624523	0.0254137
C3	0.189174	0.0139722
C4	0.184865	0.0241167
C5	0.164042	0.0155131
C6	0.0833274	0.00919224
P2	0.0659107	0.0103505
P3	0.248626	0.048832
P4	0.126889	0.0106072
P5	0.49106	0.0403706
P6	0.133446	0.0224393
P7	0.477169	0.0365213
P8	0.0885331	0.012159

## Sheet: Fig 4B
visit	MH index mean	MH index standard deviation
1	0.334431	0.0358099
2	0.182292	0.0175129
3	0.138743	0.0140411
4	0.0819568	0.0115814

## Sheet: Fig 4D
Clone	TRA	TRB	V1_BLD	V1_CSF	V2_BLD	V2_CSF	V3_BLD	V3_CSF	V4_BLD	V4_CSF
Clone 1	CAASERDSNYQLIW	CASSVAWASTDTQYF	0.00352889	0.0123236	0.00277649	0.00598802	0.00297442	0.0153997	0.00164971	0.0045403
Clone 2	CAFIIQGAQKLVF	CASSLLAGGPKSYEQYF	0.0172034	0.00446508	0.00509024	0.000230309	0.00475907	0	0.00208963	0.000283768
Clone 3	CAGEPAYSGTYKYIF	CASDVPGQGVEKLFF	0.0313189	0.0116092	0.00786673	0.00161216	0.00713861	0.00294889	0.00153973	0.000283768
Clone 4	CALNNQGGKLIF	CASSEDRTNQPQHF	0.000441112	0.00410788	0.00185099	0.00667895	0.00178465	0.0137615	0.00104482	0.00227015
Clone 5	CAYRRLGNTPLVF	CASSFLDGQGKDTDTQYF	0.00176445	0.00250045	0.00185099	0.00115154	0.00178465	0.000982962	0.00368436	0.00113507
Clone 6	CIVRPVGGTSYGKLTF	CASSLTSTDTQYF	0.00352889	0.00821575	0.000231374	0.00207278	0	0.00294889	0	0.00198638
Clone 7	CLLGPPFGNEKLTF	CASSQDAGPGQTTDTQYF	0.0224967	0.000714413	0.00601573	0	0.00892326	0	0.0023096	0
Clone 8	CAASGGGADGLTF	CSVFIGTSTYEQYF	0	0.000357207	0	0.00207278	0	0.0121232	0	0.00397276
Clone 9	CAGARGNKLVF	CSARDGGLAGEQFF	0	0.00053581	0	0.00138185	0	0.00360419	0	0.00312145
Clone 10	CAVNERRLTGGGNKLTF	CASSPPTGSNTEAFF	0	0	0.000231374	0	0.0035693	0	0.00835854	0.000851305
Clone 11	CAASIGTTGANSKLTF	CASSPLQRHTDTQYF	0	0	0	0.00506679	0	0.000982962	0	0.000283768
Clone 12	CAASEVGLTF	CSARDFGRSSGRGEQYF	0	0	0	0	0	0	0.00335441	0
